# Supplementary material for: TNFAIP2 promotes HIF1α transcription and breast cancer angiogenesis by activating the Rac1-ERK-AP1 signaling axis
Source: Cell Death Dis. 2024 Nov 13;15(11):821. doi: 10.1038/s41419-024-07223-2 (PMC11557851; doi:10.1038/s41419-024-07223-2)
Supplement: Supplementary file 2 — Original western blots [file 41419_2024_7223_MOESM2_ESM.zip]

Archive with 10 entries (10 files):
- Figure 1.pptx
- Figure 2.pptx
- Figure 3.pptx
- Figure 4.pptx
- Figure 5.pptx
- Figure S1.pptx
- Figure S2.pptx
- Figure S3.pptx
- Figure S4.pptx
- Figure S5.pptx
